# Supplementary material for: Equilibrium Adsorption of Organic Compounds (Nitrobenzene Derivative, Synthetic Pesticide, Dye, and Surfactant) on Activated Carbon from Single- and Multi-Component Systems
Source: Molecules. 2024 Dec 29;30(1):88. doi: 10.3390/molecules30010088 (PMC11721098; doi:10.3390/molecules30010088)
Supplement: Supplementary file 1 [file molecules-30-00088-s001.zip]

Archive with 1 entries (1 files):
- molecules-3332904-supplementary.pdf
